# Supplementary material for: Interleukin‐11 promotes lung adenocarcinoma tumourigenesis and immune evasion
Source: Clin Transl Med. 2025 Jul 17;15(7):e70374. doi: 10.1002/ctm2.70374 (PMC12268789; doi:10.1002/ctm2.70374)
Supplement: Supplementary file 2 — Supporting Information [file CTM2-15-e70374-s003.xlsx]

## Sheet: RNA QC
Table E7. Quality control metrics for RNA and sequencing libraries.
IHQ	RNA Stock concentration (ng/µl)	RNA Integrity Number (RIN)
1	35.6947	4.9
2	92.6519	7.4
3	22.4813	5.8
5	103.286	6.6
8	17.4936	6.7
13	198.657	2.2
20	152.821	4.4
24	52.021	1
29	138.306	6.1
33	22.4623	7.4
34	23.18	8.4
36	104.191	8.1
37	98.9886	N/A
41	315.248	8.7
42	61.9756	9.4
43	62.3934	8.3
48	295.251	8.6
55	184.932	7.9
59	65.3122	5.8
60	210.931	7.4
61	200.743	8.2
66	39.9117	8.4
71	149.542	8.1
77	315.757	9.1
78	174.802	8.1
79	589,02	9.1
82	27.9	7.3
84	43.623	6.8
86	68.9927	8.3
88	44.796	7.6
92	166.559	8.5
93	93.5568	8

## Sheet: OIRRA Libraries
Quality control parameters and library generation data with OIRRA (N=32)
IHQ ID	OIRRA RNA input (ng)	Bases	≥ Q20	Reads	Mapped reads	Valid reads (%)	Mean Read Length (bp)	Targets ≥ 1 reads	Targets ≥ 2 reads	Targets ≥ 10 reads
1	10	281391734	265565309	2474678	2467217	94.39	113	373	369	358
2	10	184221312	166721940	1330888	1327341	88.44	138	378	375	357
3	10	NA	NA	NA	NA	NA	NA	NA	NA	NA
5	10	227984161	212669680	2055773	2051579	90.23	110	376	374	361
8	10	188820104	179146513	1684716	1682819	93	112	370	368	361
13	10	199928145	188003615	1818749	1809822	88.88	109	375	373	361
20	10	142329080	135703317	1283117	1279436	89.86	110	371	370	353
24	10	261378957	244209005	2382397	2377599	88.95	109	379	376	362
29	10	235101715	224273465	2084114	2081006	94.58	112	366	363	350
33	10	196005419	183735488	1733239	1730704	91.73	113	379	377	365
34	10	79503300	74054812	687429	685939	92.64	115	377	370	346
36	10	239669086	224943897	2170283	2168114	91.66	110	377	373	358
37	10	246255840	232007358	2166502	2163453	89.67	113	382	379	367
41	10	NA	NA	NA	NA	NA	NA	NA	NA	NA
42	10	NA	NA	NA	NA	NA	NA	NA	NA	NA
43	10	223533371	212222059	1971543	1967739	90.26	113	387	382	362
48	10	225062384	206313905	1829735	1826417	92.37	123	378	372	362
55	10	229111140	211963799	1856981	1853924	92.93	123	381	378	366
59	10	283243332	266620228	2533094	2528644	92.04	111	381	380	367
60	10	225720639	212523725	2046730	2042023	91.95	110	373	370	359
61	10	264864304	252225489	2382111	2379301	90.21	111	374	373	362
66	10	283773544	268790987	2489233	2486513	94.31	114	378	372	358
71	10	208107467	195856421	1832202	1829826	91.05	113	383	376	370
77	10	197637756	186675502	1737403	1735061	91.79	113	386	379	359
78	10	138431046	127851960	1132574	1129678	92.73	122	392	386	369
79	10	256507070	242753173	2327740	2324614	94.13	110	370	368	359
82	10	367983041	346099044	3303713	3298370	90.88	111	384	380	367
84	10	220191720	209567397	1954208	1951743	88.83	112	381	375	358
86	10	264573978	249865394	2337390	2334122	91.77	113	391	385	372
88	10	262987340	249469407	2373096	2369161	88.65	110	388	383	369
92	10	266085048	252733621	2357561	2354771	88.23	112	381	377	363
93	10	255524715	242952494	2305339	2301833	86.34	110	378	374	361
