# Supplementary material for: Interleukin‐11 promotes lung adenocarcinoma tumourigenesis and immune evasion
Source: Clin Transl Med. 2025 Jul 17;15(7):e70374. doi: 10.1002/ctm2.70374 (PMC12268789; doi:10.1002/ctm2.70374)
Supplement: Supplementary file 3 — Supporting Information [file CTM2-15-e70374-s004.xlsx]

## Sheet: Raw OIRRA data
Table E8. Expression data evaluated by Oncomine Immune Response Research Assay
IHQ ID / Gene	PTPRCAP	KIR2DL2	CTAG2	FAS	ARG1	BRCA2	CD3G	CD40LG	CDKN2A	GUSB	HMBS	ICAM1	IL2RG	ITGB2	LYZ	CIITA	MPO	NCF1	PTEN	RB1	CSF2RB	CYBB	EGR2	G6PD	IL2RA	KRT5	NOTCH3	PECAM1	TWIST1	C1QB	FCGR1A	FCGR3A	FCGR3B	IL10	IL1A	IL1B	CXCL8	IL15	IL2	IL4	CD14	TAP1	TNF	IL6	HGF	CD44	CD4	IFNG	NOS2
1	61	0	0	3111	29	769	523	311	303	14819	2582	38889	1253	4575	110646	14929	6	1885	8335	1714	2171	5492	2678	3788	1350	116	5671	335	6	2238	478	623	143	123	53	461	2221	69	53	4	2993	2810	111	869	1354	2166	2805	24	0
2	260	9	0	677	0	152	1008	68	1325	5475	1951	5061	2302	4934	15444	1220	503	3005	1150	2027	1216	4330	1603	4721	594	24	3816	117	44	9384	403	1954	149	65	7	318	1402	166	3	0	5469	8711	156	392	309	11	5361	25	1
3	146	9	0	3052	8	446	3621	294	1554	4545	873	13900	7994	6542	110420	6072	42	7326	3377	2088	5447	14372	1104	3676	1205	65	4047	258	131	21587	2252	5432	799	194	50	1407	11661	194	17	2	13827	9136	207	2844	866	84	6086	326	1
5	92	0	96	3052	21	183	1611	490	5390	16802	1179	43932	3735	11806	52995	6660	17	4037	7433	1884	2685	12622	1825	4239	2138	130	28201	965	67	32767	2526	5206	406	318	20	702	4478	300	12	0	25625	4885	165	366	1613	1679	8227	41	1
8	18	1	0	3572	0	251	2169	122	26399	3291	337	13415	3087	1624	23851	2668	22	1179	1889	1325	1439	4493	2350	2143	1026	11	4296	153	20	11499	636	3292	104	121	48	227	1743	169	5	0	1917	8431	92	214	302	64	1771	43	0
13	73	0	0	2591	325	195	442	76	17	3170	352	3448	3650	8215	72994	10391	169	12072	2433	1171	10012	11622	180	1167	1023	125	4321	1267	37	9660	1769	8457	6723	256	226	10504	39913	44	0	0	18666	3317	163	727	796	29	2045	16	21
20	43	0	0	1917	1	131	674	37	1359	2966	2324	6299	621	831	11549	3946	5	1978	2502	724	1019	1624	360	2338	461	323	16344	1000	219	2287	210	741	160	81	18	229	11534	111	0	5	3538	5268	26	2611	963	26	1083	27	0
24	89	10	0	2523	8	142	1336	126	532	6500	511	8850	2294	13504	62948	6617	38	6588	3645	1675	2827	21674	6449	5294	209	1483	5934	499	3	43343	4142	4360	330	63	403	1482	5259	272	9	3	9903	3587	521	947	798	271	4406	52	0
29	11	0	0	2734	26	463	473	37	310	5777	3500	17769	1856	3327	11504	1348	3	2309	5063	1322	1608	5706	1455	7740	708	6181	56653	160	466	8441	1252	4899	930	19	152	1756	37173	183	1	0	7303	5709	313	6228	399	1342	2671	51	0
33	54	0	1	3532	8	157	2248	366	179	4955	567	5698	4111	10032	59767	3730	26	3359	3785	1121	2110	9387	1602	1416	724	70	1646	113	94	25905	1811	4843	434	280	53	697	3649	303	23	9	10684	9196	296	317	648	15	6983	105	0
34	NA	NA	NA	NA	NA	NA	NA	NA	NA	NA	NA	NA	NA	NA	NA	NA	NA	NA	NA	NA	NA	NA	NA	NA	NA	NA	NA	NA	NA	NA	NA	NA	NA	NA	NA	NA	NA	NA	NA	NA	NA	NA	NA	NA	NA	NA	NA	NA	NA
36	29	0	34	3612	2	149	362	72	398	3401	329	30019	2476	11719	47248	1716	34	2301	1635	1202	3905	7762	1640	2970	467	68	4672	166	10	40053	2533	9985	685	148	666	2411	14171	64	3	4	6010	6442	235	26653	1577	831	5287	10	0
37	62	0	0	3298	1	249	1727	260	8473	3633	1098	9014	3214	6191	31716	2881	25	1718	2265	1303	2676	7172	593	4401	1024	21	2023	101	18	15411	2274	5630	991	212	40	2145	6782	171	31	3	10743	17265	98	414	570	167	3809	105	0
41	60	0	0	1376	12	317	1317	226	896	3606	490	6417	5431	11565	55605	3300	31	8283	2572	1404	4548	17306	1934	1827	1805	1513	5741	176	136	34343	3192	10446	575	171	67	2791	5112	107	3	0	16648	10064	368	552	970	36	6762	318	0
42	66	1	1460	1889	2	1272	1582	194	5069	8115	1744	14959	5757	9800	28797	2300	154	6296	4092	2566	6163	12896	2059	1382	1636	1314	11327	128	501	25997	2889	9225	2201	424	137	18245	31260	43	2	1	20806	9630	242	3657	992	68	7727	78	0
43	63	4	1	3122	3	479	813	132	12032	12295	978	31225	1825	4980	16745	2579	28	1241	3800	1774	1565	6292	1108	3724	532	1069	13551	186	196	5538	675	1929	179	87	18	699	6170	227	10	3	5770	5897	85	498	725	236	3114	21	0
48	296	0	0	1611	0	543	1439	167	978	2831	532	7616	6620	7384	27727	5421	12	16046	4420	3160	3954	12668	1941	1615	1376	899	1565	203	30	7097	585	976	141	142	8	548	815	140	5	2	5735	7993	331	344	383	99	4230	73	0
55	32	2	0	2080	0	448	864	92	1707	2720	1064	23338	2186	3917	18721	3077	18	2438	5397	1955	1822	7287	1743	3431	936	825	12283	213	546	13108	1002	4052	318	87	178	438	1219	158	2	0	7190	9868	96	327	798	952	3659	60	0
59	86	6	0	2812	54	304	1503	384	748	7017	1136	23848	3958	6979	28033	5745	19	4524	4663	1119	3728	8276	1092	5519	2178	121	11526	354	702	13464	1124	3348	597	243	53	632	21298	135	52	0	5253	6459	54	24035	677	670	5481	17	0
60	23	0	4	3277	10	117	884	52	272	2919	1728	4903	1220	6028	55026	1937	16	1282	3546	1100	1342	8709	775	1364	737	1442	5635	240	740	16991	1906	5332	443	450	180	1621	43631	313	20	9	12302	4188	169	5120	756	130	6511	16	0
61	36	0	0	2237	2	199	771	148	626	12062	2208	13117	1999	5549	46185	2783	33	950	3135	1142	1592	5472	1636	2888	243	85	2744	60	89	7908	1187	2428	192	216	26	489	1177	167	12	3	4938	10908	100	561	328	245	2898	13	0
66	64	0	0	3347	5	172	330	54	1718	8522	759	37588	1048	6447	13469	2003	29	1117	5407	3387	893	5055	8510	2060	756	63	25224	284	336	10346	924	4627	378	87	79	2501	20098	134	2	1	9170	7867	98	2499	853	1550	4426	5	0
71	198	0	0	3382	9	298	3177	879	203	7029	566	8297	7265	9190	33571	7055	64	6329	4523	2621	3807	11279	3902	3113	1286	5732	6052	251	95	21671	1103	3054	319	413	28	1643	1823	254	46	3	12471	10310	528	1067	1599	467	10189	80	5
77	30	0	19	1340	0	1321	838	33	324	11878	5638	17531	1776	3714	9524	1256	9	1962	6423	4565	1461	5266	954	3857	1427	53	14841	78	364	14217	1098	5975	1573	149	60	1106	32422	206	2	0	8409	9153	114	376	863	8	3642	56	0
78	59	0	115	1002	1	215	552	87	1263	2731	656	7379	1743	5969	19207	1727	45	2107	1915	1496	1446	7478	3685	7336	636	50	6257	189	164	12242	1230	4086	803	250	46	1351	3224	75	1	3	9596	3115	91	3876	942	131	4826	8	0
79	156	0	0	2153	4	101	1663	114	648	2950	938	1021	3410	4366	70709	868	38	3418	948	541	855	5609	814	496	345	307	449	47	284	26737	2780	5172	551	513	110	754	17174	172	16	7	10659	4565	151	375	463	6	3373	52	6
82	242	6	19	3361	2	361	3514	630	7292	9173	1357	10427	8804	14729	104532	5630	29	5876	3020	1549	2783	21130	1552	4674	3401	159	2503	219	487	56103	4096	13701	1383	339	50	704	5757	249	53	6	17265	14021	242	315	924	30	11921	145	11
84	29	1	43	831	14	268	467	160	57	7985	313	3833	2614	7643	35483	3218	39	1613	4652	2103	1669	7496	1334	4245	806	40	8256	280	8	20741	1310	6411	1298	158	104	1036	1272	123	5	0	7394	5451	69	104	1237	61	5585	5	0
86	38	4	0	2540	9	336	925	80	8971	3919	1243	9048	3362	11612	29807	3539	17	1573	5294	2249	3937	16003	1520	2546	2453	10333	17829	333	561	23912	1860	11687	607	128	102	1798	44619	130	4	0	17914	9290	143	1640	438	3385	6996	61	2
88	81	16	0	2119	5	277	1913	355	571	4699	752	7460	4452	11469	21405	9021	33	3732	3968	2253	3526	10194	4212	2373	1712	4624	6253	229	50	16864	888	2337	852	195	12	607	1285	157	18	1	12316	7107	216	575	907	1480	8563	48	8
92	127	0	0	1804	63	220	1986	285	678	4424	897	13996	5430	10698	39554	2896	63	6221	2813	1601	3385	8197	3027	2259	1356	91	2810	131	65	38430	2773	9747	1629	301	29	1774	11218	115	40	1	13647	9945	142	8505	1162	143	7475	115	0
93	60	7	0	1197	3	345	1830	324	762	6507	572	6887	7243	6997	20223	6382	54	2622	6122	2421	3683	11605	1362	2648	1327	50	7169	307	10	18076	1093	4763	458	104	12	620	1640	178	10	0	8446	16256	195	264	1091	47	6246	119	0
[truncated: 346 more columns]

## Sheet: Normalized OIRRA data
IHQ ID / Gene	PTPRCAP	KIR2DL2	CTAG2	FAS	ARG1	BRCA2	CD3G	CD40LG	CDKN2A	GUSB	HMBS	ICAM1	IL2RG	ITGB2	LYZ	CIITA	MPO	NCF1	PTEN	RB1	CSF2RB	CYBB	EGR2	G6PD	IL2RA	KRT5	NOTCH3	PECAM1	TWIST1	C1QB	FCGR1A	FCGR3A	FCGR3B	IL10	IL1A	IL1B	CXCL8	IL15	IL2	IL4	CD14	TAP1	TNF	IL6	HGF	CD44	CD4	IFNG	NOS2
1	6.37219	2.93602	2.93602	11.7712	5.53875	9.77392	9.22944	8.504	8.46797	14.0182	11.5036	15.4093	10.4685	12.3256	16.9175	14.0289	4.24204	11.0525	13.1891	10.9163	11.2549	12.5885	11.556	12.0542	10.575	7.17656	12.6346	8.60696	4.24204	11.2985	9.10305	9.47601	7.45069	7.25281	6.20556	9.05227	11.2876	6.52128	6.20556	4.01392	11.7157	11.6251	7.1195	9.94741	10.5792	11.2516	11.6225	5.34748	2.93602
2	8.47273	4.62696	2.93602	9.81516	2.93602	7.7406	10.3814	6.69621	10.772	12.8093	11.3261	12.6961	11.5635	12.6595	14.3034	10.6539	9.39493	11.9463	10.5695	11.381	10.6492	12.4716	11.0446	12.596	9.62986	5.505	12.2898	7.39241	6.17096	13.5853	9.08317	11.3283	7.71384	6.64023	4.44447	8.75209	10.8528	7.85927	3.94824	2.93602	12.8077	13.4781	7.77551	9.04437	8.71213	4.7851	12.779	5.54711	3.52832
3	6.8893	4.21271	2.93602	11.0926	4.14378	8.37511	11.3376	7.80693	10.1285	11.6638	9.31172	13.272	12.4755	12.1872	16.2598	12.08	5.4532	12.35	11.2376	10.5496	11.9239	13.3201	9.6432	11.3593	9.76719	5.91937	11.4972	7.6317	6.75274	13.9062	10.6576	11.9199	9.18711	7.25513	5.63377	9.98717	13.019	7.25513	4.64652	3.55297	13.2644	12.6677	7.34003	10.9915	9.30038	6.21333	12.0833	7.94658	3.37392
5	6.32557	2.93602	6.37645	11.0983	4.81812	7.18432	10.1854	8.51049	11.9144	13.5508	9.7419	14.9363	11.3878	13.0425	15.2068	12.2186	4.64957	11.4994	12.3765	10.4085	10.9148	13.1388	10.3631	11.5694	10.5891	6.74812	14.2972	9.45859	5.95785	14.5136	10.8275	11.8645	8.25138	7.91829	4.77811	9.0111	11.6482	7.83952	4.3984	2.93602	14.1591	11.7731	7.05055	8.10944	10.1872	10.2443	12.5226	5.43285	3.37478
8	5.31938	3.55902	2.93602	12.3423	2.93602	8.56592	11.6253	7.58371	15.2243	12.2244	8.97629	14.2482	12.1324	11.2102	15.0779	11.9227	5.521	10.7517	11.4269	10.9187	11.0369	12.6724	11.7404	11.608	10.5531	4.87024	12.6078	7.88768	5.42394	14.0261	9.87205	12.2249	7.37239	7.57275	6.39547	8.42694	11.3116	8.02258	4.28974	2.93602	11.4481	13.5788	7.21199	8.34567	8.82309	6.74855	11.3344	6.26436	2.93602
13	6.80543	2.93602	2.93602	11.7568	8.80519	8.10006	9.23587	6.85622	5.18179	12.0466	8.9166	12.1675	12.2493	13.4172	16.5668	13.7558	7.90558	13.9719	11.6664	10.6187	13.7022	13.9171	7.99109	10.6138	10.4258	7.50141	12.4921	10.7313	5.99059	13.6506	11.2092	13.459	13.1285	8.47389	8.30211	13.7713	15.6961	6.19004	2.93602	2.93602	14.6001	12.1118	7.85671	9.9395	10.0684	5.7213	11.4171	5.12529	5.38645
20	6.62673	2.93602	2.93602	11.8784	3.65782	8.08386	10.3811	6.443	11.3845	12.506	12.1551	13.5906	10.2643	10.6801	14.4643	12.9169	4.4906	11.9234	12.2612	10.4832	10.9718	11.6401	9.49059	12.1638	9.84069	9.3376	14.965	10.9449	8.79289	12.132	8.73444	10.5163	8.35791	7.43797	5.62427	8.85517	14.4625	7.85901	2.93602	4.4906	12.7598	13.3331	6.02821	12.3226	10.8909	6.02821	11.0591	6.07138	2.93602
24	6.59836	4.45037	2.93602	11.1956	4.30195	7.19028	10.2867	7.03589	8.98444	12.5551	8.9281	12.9994	11.0592	13.6081	15.8275	12.5808	5.62087	12.5745	11.7235	10.6093	11.3587	14.29	12.5438	12.2599	7.70073	10.4355	12.424	8.89489	3.79148	15.2893	11.9071	11.9808	8.32142	6.18353	8.59744	10.4346	12.2503	8.05683	4.37866	3.79148	13.1613	11.7004	8.9552	9.79737	9.55498	8.05181	11.9959	5.96326	2.93602
29	4.79514	2.93602	2.93602	11.8281	5.60084	9.29547	9.32557	5.98599	8.73371	12.9042	12.1831	14.5233	11.2722	12.1103	13.8965	10.8141	3.95423	11.5855	12.7143	10.7863	11.0666	12.8864	10.9234	13.3255	9.89612	13.0016	16.1954	7.82616	9.30457	13.4504	10.7085	12.6669	10.2841	5.2841	7.7571	11.1928	15.5877	8.00803	3.53192	2.93602	13.2418	12.8872	8.74712	13.0125	9.0864	10.8078	11.7946	6.35989	2.93602
33	5.93618	2.93602	3.41966	11.5895	4.26311	7.24051	10.9417	8.37885	7.41248	12.0758	8.9871	12.2767	11.8075	13.0909	15.6635	11.6678	5.18043	11.5174	11.6888	9.94904	10.8511	12.9952	10.4574	10.2814	9.3304	6.23457	10.4961	6.81877	6.58955	14.458	10.6326	12.043	8.61449	8.01215	5.91524	9.27688	11.6363	8.11972	5.06725	4.33795	13.1816	12.9656	8.08782	8.18147	9.17437	4.70504	12.5693	6.7267	2.93602
34	NA	NA	NA	NA	NA	NA	NA	NA	NA	NA	NA	NA	NA	NA	NA	NA	NA	NA	NA	NA	NA	NA	NA	NA	NA	NA	NA	NA	NA	NA	NA	NA	NA	NA	NA	NA	NA	NA	NA	NA	NA	NA	NA	NA	NA	NA	NA	NA	NA
36	5.53674	2.93602	5.7044	11.983	3.70613	7.50253	8.71194	6.57101	8.84403	11.8965	8.57921	15.0332	11.4407	13.6772	15.6873	10.9152	5.7044	11.3356	10.846	10.4065	12.0951	13.0837	10.8504	11.7018	9.06768	6.50111	12.353	7.64637	4.58699	15.4491	11.4734	13.4465	9.60736	7.49361	9.56758	11.4025	13.951	6.4276	3.87385	4.01292	12.7154	12.8153	8.11617	14.8617	10.7944	9.88117	12.5309	4.58699	2.93602
37	6.132	2.93602	2.93602	11.5392	3.42776	7.89846	10.6126	7.95703	12.896	11.6781	9.9672	12.9851	11.5022	12.4443	14.7981	11.3453	5.17508	10.6051	11.0005	10.2107	11.2394	12.656	9.0969	11.9536	9.86812	5.01562	10.8388	6.72006	4.8816	13.7577	11.0062	12.3077	9.82164	7.68191	5.64518	10.9226	12.5755	7.39639	5.38312	3.77979	13.2378	13.9214	6.68252	8.59554	9.04143	7.36524	11.746	6.76862	2.93602
41	6.05909	2.93602	2.93602	10.2449	4.53822	8.18562	10.1825	7.72677	9.63567	11.6236	8.78747	12.452	12.2121	13.3001	15.5638	11.4963	5.35289	12.8194	11.1389	10.2736	11.957	13.8809	10.7308	10.6495	10.6321	10.3802	12.2919	7.3942	7.05849	14.8689	11.4486	13.1535	9.01096	7.35628	6.18677	11.256	12.125	6.75408	3.76737	2.93602	13.825	13.0999	8.39054	8.95382	9.74805	5.50347	12.5274	8.18993	2.93602
42	5.89359	3.36566	9.9852	10.3519	3.54142	9.78952	10.0993	7.20516	11.7654	12.4419	10.2381	13.3225	11.9483	12.7134	14.2663	10.6329	6.90832	12.0769	11.458	10.7894	12.0462	13.1087	10.4749	9.90721	10.1471	9.8356	12.9219	6.67604	8.48265	14.1189	10.9591	12.6264	10.5701	8.25282	6.76078	13.6086	14.3846	5.4382	3.54142	3.36566	13.7978	12.6882	7.49548	11.2968	9.4378	5.92694	12.3714	6.0827	2.93602
43	6.50313	4.05378	3.50528	11.8856	3.90983	9.21285	9.96087	7.44546	13.8276	13.8588	10.2237	15.2025	11.1152	12.5571	14.304	11.6112	5.58138	10.5634	12.1681	11.0746	10.8951	12.8937	10.4016	12.1391	9.36059	10.3505	13.999	7.90435	7.97533	12.71	9.69699	11.1946	7.85249	6.90488	5.14477	9.74649	12.8655	8.17547	4.64602	3.90983	12.769	12.8004	6.87539	9.26757	9.79826	8.22872	11.8819	5.29127	2.93602
48	8.37639	2.93602	2.93602	10.7662	2.93602	9.22174	10.6048	7.59957	10.0542	11.5741	9.19297	12.9972	12.7954	12.9527	14.8595	12.5078	4.69508	14.0709	12.2142	11.7319	12.054	13.7302	11.0328	10.7697	10.5408	9.93454	10.7247	7.86158	5.52933	12.8956	9.3266	10.0513	7.37541	7.38471	4.39938	9.23463	9.79532	7.36605	4.11044	3.69083	12.5889	13.0668	8.53073	8.58409	8.73327	6.91773	12.151	6.53759	2.93602
55	5.54275	3.67203	2.93602	11.0581	2.93602	8.87993	9.80499	6.76014	10.7752	11.4427	10.1008	14.5366	11.1293	11.9664	14.2188	11.6196	4.99013	11.2857	12.4273	10.9693	10.8685	12.8594	10.805	11.776	9.91859	9.73951	13.6115	7.85689	9.15702	13.7051	10.0154	12.0151	8.40413	6.6904	7.61587	8.84841	10.2944	7.45754	3.67203	2.93602	12.8401	13.2961	6.81358	8.44264	9.69237	9.94266	11.8685	6.24019	2.93602
59	6.3193	4.02309	2.93602	11.07	5.78756	7.94153	10.1751	8.26025	9.18737	12.3831	9.77737	14.1452	11.5602	12.3753	14.3782	12.0955	4.78697	11.7521	11.7956	9.756	11.4743	12.6206	9.72139	12.0378	10.7044	6.73616	13.0975	8.14883	9.09825	13.3213	9.76232	11.3201	8.87147	7.64004	5.76719	8.9511	13.9821	6.87387	5.74653	2.93602	11.9668	12.2639	5.78756	14.1564	9.0474	9.03284	12.0279	4.69788	2.93602
60	5.37264	2.93602	4.04947	11.9436	4.63981	7.27628	10.0684	6.26313	8.41282	11.7774	11.0253	12.523	10.5275	12.8203	16.008	11.1889	5.02992	10.5983	12.057	10.3797	10.6636	13.3502	9.88139	10.6869	9.81006	10.7664	12.7233	8.24067	9.81582	14.3134	11.1658	12.6437	9.09175	9.11375	7.84908	10.9338	15.6733	8.60704	5.23646	4.56073	13.8479	12.2963	7.76412	12.5854	9.84616	7.41461	12.9313	5.02992	2.93602
61	6.00038	2.93602	2.93602	11.5976	3.78944	8.17704	10.0742	7.77515	9.77837	14.0226	11.5788	14.1435	11.4361	12.904	15.9586	11.9113	5.90248	10.3716	12.0824	10.6344	11.1097	12.8839	11.1488	11.9645	8.45167	7.04477	11.891	6.60606	7.10398	13.4142	10.6896	11.7152	8.12808	8.28943	5.64313	9.429	10.6775	7.93826	4.90151	3.97401	12.736	13.8777	7.25523	9.62309	8.86829	8.46299	11.9694	4.97079	2.93602
66	6.47566	2.93602	2.93602	11.9305	4.15619	7.74714	8.63849	6.272	10.9737	13.2754	9.8089	15.4147	10.2676	12.8736	13.935	11.1936	5.57799	10.3585	12.6203	11.9476	10.0398	12.5235	13.2734	11.2338	9.80328	6.45656	14.8395	8.43068	8.66351	13.5548	10.0883	12.3962	8.82748	6.85632	6.7351	11.5121	14.5119	7.41471	3.7212	3.49461	13.381	13.1602	7.00782	11.5109	9.97465	10.8265	12.3323	4.15619	2.93602
71	7.08299	2.93602	2.93602	11.0203	4.12374	7.61968	10.9308	9.10606	7.11517	12.0702	8.49262	12.3087	12.1177	12.4558	14.322	12.0755	5.73393	11.9195	11.437	10.6556	11.1899	12.7505	11.2252	10.9016	9.64243	11.7771	11.8552	7.39208	6.17814	13.6911	9.4255	10.8743	7.71078	8.05995	4.92847	9.98991	10.1378	7.40774	5.39069	3.63444	12.8952	12.6213	8.39666	9.3787	9.95134	8.22788	12.6043	5.98067	3.83204
77	5.52419	2.93602	5.08036	10.4959	2.93602	10.4755	9.82772	5.62361	8.49425	13.6303	12.5571	14.1913	10.8985	11.9568	13.312	10.4035	4.47718	11.0411	12.7448	12.2534	10.6193	12.4589	10.0118	12.0111	10.5857	6.14956	13.9512	6.61284	8.65559	13.8893	10.2118	12.6407	10.7249	7.44158	6.29523	10.2222	15.0778	7.87466	3.68899	2.93602	13.1327	13.2548	7.09197	8.70066	9.86943	4.39601	11.9287	6.21384	2.93602
78	6.62671	2.93602	7.48311	10.4955	3.55393	8.32916	9.64767	7.11794	10.8263	11.9323	9.89236	13.3628	11.2877	13.0573	14.7416	11.2745	6.29847	11.5598	11.4227	11.0687	11.02	13.382	12.3631	13.3544	9.84842	6.42458	13.1252	8.15239	7.95916	14.0923	10.7884	12.5117	10.1798	8.53732	6.32461	10.9227	12.1709	6.92764	3.55393	3.99083	13.7413	12.1215	7.17615	12.4358	10.4074	7.65648	12.7513	4.60287	2.93602
79	7.50592	2.93602	2.93602	11.1781	3.99081	6.94026	10.8083	7.09545	9.4676	11.6299	9.99161	10.1122	11.838	12.1932	16.2063	9.88145	5.77779	11.8414	10.0067	9.21332	9.86004	12.5536	9.79033	9.09136	8.58494	8.42353	8.95191	6.01453	8.31627	14.8037	11.5447	12.4369	9.23908	9.13866	7.04946	9.68183	14.1655	7.63587	4.9303	4.31014	13.4781	12.2573	7.46277	8.70071	8.99487	4.21459	11.8223	6.13058	4.21459
82	7.06626	3.81853	4.4593	10.7057	3.45078	7.59049	10.7693	8.34563	11.816	12.1458	9.41644	12.3301	12.0868	12.8271	15.6517	11.4446	4.77875	11.506	10.5528	9.60338	10.4361	13.3469	9.60612	11.1777	10.7226	6.53851	10.2849	6.93842	7.99349	14.7543	10.9886	12.723	9.44322	7.50691	5.26295	8.49886	11.4766	7.10301	5.31952	3.81853	13.0559	12.7562	7.06626	7.40981	8.87684	4.80649	12.5227	6.42651	4.11645
84	5.60164	3.50087	6.03354	9.96962	4.90631	8.38186	9.15508	7.68044	6.36323	13.2142	8.59644	12.1579	11.6079	13.1512	15.3642	11.9065	5.92318	10.9158	12.4364	11.2958	10.9646	13.1232	10.6442	12.3047	9.92623	5.9516	13.2623	8.44228	4.47053	14.5899	10.6182	12.898	10.6051	7.6636	7.1133	10.2834	10.5762	7.33176	4.16926	2.93602	13.1035	12.6645	6.59526	7.1133	10.5363	6.44485	12.6995	4.16926	2.93602
86	5.52464	3.87642	2.93602	11.073	4.31826	8.21947	9.63335	6.35687	12.8861	11.695	10.0526	12.8984	11.475	13.2577	14.6163	11.5486	4.78092	10.3879	12.1272	10.8988	11.7016	13.7198	10.3391	11.0764	11.0231	13.0896	13.8755	8.20718	8.9296	14.2986	10.6272	13.267	9.03992	6.93805	6.65278	10.5788	15.1981	6.95781	3.87642	2.93602	13.8824	12.9364	7.07998	10.4474	8.58498	11.4848	12.5282	6.03969	3.60676
88	6.15892	4.59285	2.93602	10.5561	3.89614	7.71314	10.4101	8.04851	8.70303	11.697	9.08766	12.3614	11.6195	12.9804	13.8793	12.6347	5.20667	11.3663	11.4543	10.6437	11.2849	12.8107	11.5399	10.7178	10.2518	11.6739	12.1075	7.45966	5.62299	13.5357	9.32134	10.696	9.26307	7.24853	4.38887	8.78814	9.84388	6.96873	4.68285	3.37171	13.083	12.2916	7.38255	8.71273	9.35117	10.0446	12.5598	5.58014	4.13796
92	6.60291	2.93602	2.93602	10.2133	5.78578	7.30237	10.3502	7.64492	8.83163	11.4964	9.22375	13.1528	11.7906	12.7658	14.65	10.8891	5.78578	11.986	10.8475	10.0434	11.1125	12.3826	10.9525	10.534	9.8075	6.2021	10.846	6.6412	5.82	14.6084	10.827	12.6318	10.068	7.71806	5.01493	10.1894	12.8342	6.48146	5.31538	3.35487	13.1164	12.6608	6.74148	12.4357	9.58883	6.75026	12.25	6.48146	2.93602
93	5.87317	4.09064	2.93602	9.81245	3.70316	8.07604	10.4164	7.99058	9.17469	12.2349	8.77336	12.3166	12.3891	12.3394	13.8678	12.207	5.75755	10.9304	12.1472	10.8162	11.4173	13.0676	9.9958	10.9445	9.95881	5.67475	12.3743	7.91749	4.30163	13.706	9.68364	11.7865	8.46496	6.51514	4.4219	8.88577	10.2601	7.19328	4.30163	2.93602	12.6102	13.5531	7.3123	7.7141	9.68104	5.60921	12.1761	6.68104	2.93602
[truncated: 346 more columns]
