# Supplementary material for: Interleukin‐11 promotes lung adenocarcinoma tumourigenesis and immune evasion
Source: Clin Transl Med. 2025 Jul 17;15(7):e70374. doi: 10.1002/ctm2.70374 (PMC12268789; doi:10.1002/ctm2.70374)
Supplement: Supplementary file 4 — Supporting Information [file CTM2-15-e70374-s002.xlsx]

## Sheet: VolcanoPlot
Table E9
VolcanoPlot	Counts	Log2
#Analysis Name	IL11_20SLIDES
#Dataset Name	NORM_HK
Statistical test summary
Group by	Segment
#Filtered Dataset	false
Target tag	Target group membership/s	Target Name	Log2	Pvalue	Adjusted pvalue	-log10 pvalue	-log10 adjusted pvalue
	All Targets, T cells, Checkpoint, T cell Activation	Tim-3	-0.685631	1.31464e-05	9.46542e-05	4.88119	4.02386
	All Targets, Myeloid Suppression, Macrophage, Myeloid Activation, M2 Macrophage, Myeloid	ARG1	-0.490095	0.0198349	0.037582	1.70257	1.42502
	All Targets, Tregs, T cells, T cell Activation	CD25	-0.396096	0.000625114	0.00225041	3.20404	2.64774
	All Targets, T cell Activation	ICOS	-0.343441	0.0223799	0.0383655	1.65014	1.41606
	All Targets, T cell Activation	CD44	-1.82792	6.74526e-06	8.09431e-05	5.171	4.09182
	All Targets, Myeloid Activation, Myeloid	CD40	-0.330831	0.00779743	0.0187138	2.10805	1.72784
	All Targets, T cells, T cell Activation	CD27	-0.26645	0.0213138	0.0383648	1.67134	1.41607
	All Targets, Myeloid Activation, Myeloid	CD80	-0.682706	0.0167568	0.0335135	1.77581	1.47478
	All Targets, Total Immune	CD45	-0.914096	1.14541e-06	4.12347e-05	5.94104	4.38474
	All Targets, Stroma, Fibroblasts	Fibronectin	-0.770802	9.53638e-06	8.58275e-05	5.02062	4.06637
	All Targets, DC, Myeloid	CD11c	-0.550969	4.79873e-06	8.09431e-05	5.31887	4.09182
	All Targets, T cells	CD3	-0.561912	0.000622756	0.00225041	3.20568	2.64774
	All Targets, Antigen Presentation, Tumor	Beta-2-microglobulin	-0.366792	0.00216855	0.00600523	2.66383	2.22147
	All Targets, Proliferation	Ki-67	0.358519	0.0132263	0.0297593	1.87856	1.52638
	All Targets, Checkpoint, Myeloid Activation	PD-L1	-1.06396	0.000273676	0.00140748	3.56276	2.85156
	All Targets, T cells, Checkpoint, T cell Activation	PD-1	-0.198016	0.0155246	0.0328757	1.80898	1.48313
	All Targets, Antigen Presentation, MHC2	HLA-DR	-0.872455	0.000356553	0.00160449	3.44788	2.79466
	All Targets, Th cells, T cells, Myeloid	CD4	-0.373805	0.00070559	0.0023092	3.15145	2.63654
	All Targets, CD8 T cells, T cells	CD8	-0.539488	0.000241784	0.00140748	3.61657	2.85156
	All Targets, Macrophage, M2 Macrophage, Myeloid	CD68	-0.585885	0.000831621	0.00249486	3.08007	2.60295
	All Targets, Stroma	SMA	-0.444268	0.00387465	0.00996339	2.41177	2.00159
